# Supplementary material for: Rab27a co-ordinates actin-dependent transport by controlling organelle-associated motors and track assembly proteins
Source: Nat Commun. 2020 Jul 13;11:3495. doi: 10.1038/s41467-020-17212-6 (PMC7359353; doi:10.1038/s41467-020-17212-6)
Supplement: Supplementary file 9 — Source Data [file 41467_2020_17212_MOESM9_ESM.xlsx]

## Sheet: Figure 1c
NT	Rab27a	FMN1	SPIRE1/2
77.321	23.6296	62.1857	38.1801
85.7018	31.2139	34.1119	52.6856
75.8064	24.3514	37.0487	61.4756
80	41.3961	37.2861	54.6903
91.2777	38.0245	47.1816	55.0994
90.3621	32.115	45.0079	47.8073
93.3674	28.3805	57.5942	38.1801
99.3944	28.5793	44.4062	52.6856
98.3168	32.9051	45.2256	61.4756
90.285	25.7663	39.9384	54.6903
79.6892	44.1811	47.3197	55.0994
76.1175	22.5596	38.1613	47.8073
89.2142	22.5596	38.1613	58.4005
84.2612	26.9502	40.6957	60.7055
67.503	46.6535	45.4414	46.3738
100	42.6903	43.6096	52.9294
87.6429	31.9206	53.997	56.8304
94.2382	19.1643	50.4383	56.7923
78.9704		35.1252	46.7066
68.6362		58.4558
100
63.1407
91.1023
88.022
83.8727
97.873
78.5778
97.1744

## Sheet: Figure 1e
-virus	GFP	FMN1
55.6917	44.4923	100
47.6017	48.0389	93.5877
55.2058	33.3492	85.9856
59.6607	47.3663	96.4509
56.4611	51.8319	78.2183
49.2782	40.4737	100
45.3269	47.4376	98.7879
58.94	35.5591	79.6283
50.8545	51.4242	80.1418
32.1555	57.1358	81.0554
61.0487	63.0872	84.51
35.2344	61.7598	84.5365
39.2003	49.9336	84.5975
55.3719	49.3908	90.4837

## Sheet: Figure 1g
	Dispersed			Hyper-dispersed			D+HD
GFP	6.45161	15.7895	4	0	5.26316	4	6.45161	21.0526	8
SPIRE1	91.8367	100	84.507	0	0	1.40845	91.8367	100	85.9155
SPIRE2	40	62.5	47.619	60	37.5	52.381	100	100	100

## Sheet: Figure 2b
f 0nM	a 0nM	f 30nM	a 30nM
52.5275	93.1414	50.76	22.9485
61.8598	76.8852	55.0474	64.9578
41.112	54.3284	38.5742	63.9913
41.6249	71.6162	29.1168	53.1017
74.9345	60.0839	54.8954	62.0977
50.5521	65.1027	38.806	50.2595
48.004	62.5233	41.9334	62.1744
41.8235	63.4817	71.8937	67.9792
49.9688	83.2212	28.0538	26.8564
30.1836	65.5834	39.4123	50.5213
33.6837	61.4518	44.8245	43.9957
53.6337	60.9641	44.5925	48.5609
67.75	67.1319	48.3053	39.0209
47.558	77.2865	40.2225	59.5872
36.0543	61.9472	59.7848	52.7452
43.1392	66.0546	68.8525	68.1744
48.9349	78.8297	33.5661	62.9325
36.5793	59.0936	24.2672	43.6211
28.0575		59.0909	43.7716
39.2605			33.5209
31.0027
42.3832
			46.9219
			58.4787
			50.1045
			53.6318
			59.0228

## Sheet: Figure 2d
NT 0	27a 0	sp1/2 0	NT 30	27a 30	sp1/2 30
77.7933	54.4107	19.7532	72.9539	29.2765	14.8456
96.7314	23.3723	36.7242	29.3405	38.435	43.4333
75.953	33.0172	32.3296	29.943	35.7099	26.4788
72.0671	40.291	52.5372	79.0257	36.3556	33.2101
89.4839	28.9562	27.6084	65.4299	37.0865	43.1591
98.6966	22.679	44.4365	42.2551	32.665	22.1188
63.0504	23.3243	32.3757	47.044	22.0253	21.2776
87.1261	30.0885	35.8236	34.5703	28.2336	34.7059
89.5069	33.1057	26.2602	31.8079	22.6482	46.6216
81.469	32.7023	39.5449	33.8356	29.4466	26.3621
87.6239	34.1854	42.2468	55.1532	30.7692	53.4136
86.5797	42.063	52.6621	60.7783	34.6535	46.74
94.3432	38.4541	37.3372	49.8317		39.6268
83.1138	31.7533		31.8534		25.5739
86.402	54.1545		55.5294		34.4056
89.4199	34.5423		45.5271		33.9684
88.3795	46.1716		37.979		41.4745
88.315	44.1788		26.4091		41.126
82.4112			35.2918		41.7118
			22.4602
			55.769
			23.9428

## Sheet: Figure 2e
f 0nM	a 0nM	f 30nM	a 30nM
356.385	347.583	228.541	221.532
138.42	380.665	224.351	173.35
168.374	338.767	250.663	163.888
262.47	213.633	275.406	182.473
106.327	825.716	148.26	270.503
210.928	278.537	91.177	82.264
160.169	503.666	328.719	75.723
258.485	175.836	389.566	140.796
159.83	355.318	222.963	142.084
164.927	721.553	213.952	91.168
165.446	377.818	134.289	173.071
126.272	234.237	131.457	270.481
65.198	330.069	281.934	151.069
239.473	431.803	308.629	138.426
405.403	439.313	272.845	230.488
318.977	767.269	156.98	253.647
502.358	448.121	455.031	176.938
193.739	275.805	309.248	375.6
367.263		171.653	68.281
229.043			93.23
371.7			107.752
343.533			110.688
			161.297

## Sheet: Figure 2f
NT 0nM	NT 30nM	SPIRE1/2 0nM	SPIRE1/2 30nM
560.564	559.769	352.728	241.87
1702.51	73.506	493.986	216.545
442.895	142.214	352.728	320.388
864.745	909.783	450.317	250.547
671.566	257.21	263.658	141.47
1017.22	195.621	419.113	171.035
682.114	418.478	444.848	169.927
481.793	290.559	495.042	190.768
447.846	143.657	212.376	126.934
1338.31	163.683	159.922	122.832
882.177	173.076	367.502	436.748
891.337	603.51	251.115	232.061
450.07	240.594	157.023	134.311
566.403	230.093	99.775	179.464
785.256	211.533	49.957	267.546
910.717	412.577		240.515
625.488	158.577		203.352
866.495	132.738		206.676
390.868	150.995		198.104
	146.119
	899.91
	190.376

## Sheet: Figure 2h
melan-f GFP-Fmn1	GFP
57.433	56.592
116.935	34.781
97.116	28.854
65.948	75.262
79.512	16.873
75.685	47.087
173.269	36.492
244.741	20.681
151.97	32.815
85.359	52.547
219.664	102.62
86.242	31.339
68.647	61.437
318.932	53.129
165.915	50.006
111.726	53.6
119.772
76.327

## Sheet: Figure 3m
melan-a	melan-f
515.356	70
664.589	51
692.726	139
806.431	136
447.331	42
504.474	51
357.143	128
789.624	161
197.473	88
284.754	68
463.396	30
730.978	63
377.347	63
522.264	54
192.803	108
257.242	148
467.511	141
355.593	303
503.906	189
829.519	129
594.823	55
515.148	156
592.75	110
182.49	222
454.534	262
65.513	54
99.077	58
169.846	95
257.458	42
70.017	83
91.083	199
88.934	207
298.312	66
334.629	48
521.69	83
245.456	128
262.269	65
575.168	106
231.89	153
233.599	231
202.887	75
98.855	86
234.885	118
584.888	148
633.667	105
479.535	112
429.227	98
	107
208.276	87
138.218	119
102.161	133
50.94	92
148.843	110
518.569	63
443.139	67
434.991	75
523.657	102
210.66	128
367.588	150
204.158	185
351.061	179
792.898	93
457.172	76
101.439	137
482.863	112
338.05	133
272.823	48
338.636	226
700.305	197
480.578	140
640.522	128
44.527	78
210.47	72
269.79	65
213.917	48
74.906	69
151.126	47
324.038	54
201.473	64
190.165	35
190.649	93
61.935	147
150.482	103
154.778	69
159.635	158
300.852	119
609.979	106
370.096	72
265.018	93
181.976	175
239.728	131
454.372	65
137.513	51
78.652	84
535.376	79
668.344	100
308.614	106
495.847	156
380.84	119
460.602	23
132.984	42
158.922	37
310.051	19
141.12	119
341.132	70
132.147	172
82.011	232
242.634	111
173.837	58
136.325	217
260.396	65
32.422	58
350.992	138
448.084	75
201.95	67
84.849	30
119.344	49
390.698	184
167.767	156
101.731	114
223.758	56
300.178	190
367.697	189
419.398	164
213.483	69
365.234	130
161	92
185.227	158
397.815	60
114.118	130
182.518	62
507.369	56
214.35	54
171.871	68
201.47	68
65.404	93
67.219	68
241.986	51
363.973	134
295.35	86
295.35	77
448.316	49
271	64
276	185
326	120
599	58
271	77
223	90
74	75
71	103
52	287
151	168
251	191
63	107
467	226
278	133
247	112
170	222
207	56
509	90
100	150
64	77
112	113
200	126
146	121
242	187
145	104
372	84
318	148
239	98
340	144
186	105
170	35
319	49
506	123
245	65
80	56
437	102
412	254
99	112
190	55
185	114
194	85
443	65
82	90
117	139
169	66
77	61
120	114
490	132
248	414
93	48
310	48
194	74
343	84
262	94
325	202
226	103
93	135
94	51
102	51
157	37
90	160
153	469
216	171
140	183
219	248
193	152
298	225
319	45
243	92
382	70
161	336
267	64
237	118
88	119
378	51
581	49
217	104
240	142
248	130
260	108
129	84
200	69
316	102
284	189
365	137
271	81
415	85
282	123
196	180
199	63
366	146
260	122
121	215
107	222
181	71
163	128
150	112
169	133
61	123
112	143
177	74
182	88
146	267
488	88
354	159
99	75
167	103
97	123
150	107
159	353
593	134
195	79
146	89
424	143
272	284
243	166
79	146
235	140
75	127
146	44
345	23
159	70
296	108
107	68
281	129
166	103
209	79
77	373
101	93
143	121
98	75
240	450
154	163
166	56
223	47
137	47
215	47
349	76
84	201
76	192
330	42
121	116
336	169
187	151
215	189
335	150
276	106
255	105
86	67
793	65
308	68
89	105
213	70
231	44
119	89
196	70
123	127
174	51
301	76
231	65
560	58
132	96
409	78
144	153
135	93
104	98
472	65
217	140
96	63
83	85
218	330
124	175
236	70
257	86
144	115
204	108
168	108
126	165
169	79
150	127
246	152
128	92
196	110
126	115
72	116
471	755
229	145
110	163
74	201
590	121
155	96
427	65
386	489
497	162
45	75
59	89
246	99
355	73
303	70
215	58
166	149
75	47
240	61
264	77
138	89
226	69
233	21
292	106
318	65
357	141
81	121
115	99
188	105
117	149
398	49
189	173
236	83
539	138
352	109
302	51
117	65
148	61
365	77
724	149
104	58
570	96
163	76
92	197
87	91
83	79
71	181
473	113
249	150
150	54
168	68
209	252
107	104
216	77
419	112
512	127
567	93
135	79
129	133
76	111
354	142
231	158
131	123
180	106
304	65
147	91
386	142
329	63
349	125
165	169
174	76
244	65
67	109
531	139
838	48
290	42
444	103
271	65
136	91
195	96
200	52
291	168
117	67
356	76
354	83
459	61
264	64
462	82
44	98
96	48
330	99
197	222
125	213
223	140
348	308
115	70
437	101
246	96
288	132
369	107
434	60
124	69
465	160
279	118
100	152
171	113
112	186
169	238
	178
	133
	171
	76
	229
	79
	141
	306
	86

## Sheet: Figure 4c
	Dispersed			Hyper-dispersed			D+HD
GFP	1.28205	8.16327	4.5045	6.41026	10.2041	5.40541	7.69231	18.3673	9.90991
SPIRE1	100	93.3333	95.6522	0	0	0	100	93.3333	95.6522
SPIRE2	68.6274	49.2958	48.3871	23.5294	42.2535	41.9355	92.1569	91.5493	90.3226
MSFH	18.3673	23.2143	14.4927	2.04082	8.92857	13.0435	20.4082	32.1429	27.5362
KW	53.125	52	71.4286	37.5	44	28.5714	90.625	96	100
WMSFH	10.2041	9.84849	15.8537	7.14286	9.09091	4.87805	17.3469	18.9394	20.7317
KMSFH	18.6813	13.2743	18.8235	18.6813	13.2743	18.8235	24.1758	20.354	24.7059
E548K	95.4229	97.9221	99.4742	58.1593	57.8277	54.5668	95.4229	97.9221	99.4742
KW-Rab27a	100	96	98.0392	0	0	0	100	96	98.0392

[truncated: 25 more sheets: Figure 5c, Figure 6, Figure 6b c, Figure 6d, Figure 6e, Figure 6f, Figure 7a, Figure 7b, Figure 7c, Figure 7d, Figure 7e, Figure 8c, Figure S1a, Figure S1b, Figure S1c, Figure S1e, Figure S1f, Figure S3c, Figure S4c, Figure S5c …]
